# Supplementary material for: Plasmid-encoded lactose metabolism and mobilized colistin resistance (mcr-9) genes in Salmonella enterica serovars isolated from dairy facilities in the 1980s
Source: Microb Genom. 2023 Nov 30;9(11):001149. doi: 10.1099/mgen.0.001149 (PMC10711319; doi:10.1099/mgen.0.001149)
Supplement: Supplementary material 2 [file mgen-9-1149-s002.xlsx]

## Sheet: TableS1
Supplementary Table 1. Sequencing and genome statistics of lactose-positive Salmonella enterica strains.
Species	Strain	Genome size [bp]	GC [%]	Plasmids	Genome sequencing status
Salmonella enterica	MHI916	5258195	52.2	5	Closed
Salmonella enterica	MHI917	5258746	52.2	5	Closed
Salmonella enterica	MHI949	5140919	51.8	unclear	11 contigs
Salmonella enterica	MHI951	5176702	51.8	1	Closed
Salmonella enterica	MHI966	5130882	51.8	0	Closed

## Sheet: TableS2
Supplementary Table 2. Antibiotic resistance of Salmonella enterica strains determined by disk diffusion (penicillin G [10 μg], oxacillin [5 μg], cephalexin [30 μg], gentamicin [10 μg], trimethoprim/sulfamethoxazole (TMP/SMX, 25 μg), ciprofloxacin (5 μg); zone diameter in mm) or MIC test strip (colistin only). Sensitivity (S), Intermediate (I) or Resistance (R) are assigned according to EUCAST br…
Strain	Penicillin G [mm]	Oxacillin [mm]	Cephalexin [mm]	Gentamicin [mm]	TMP/SMX [mm]	Ciprofloxacin [mm]	Colistin [μg/mL]
MHI916	0 (R)	0 (R)	19 (S)	19 (S)	29 (S)	28 (S, I)	32 (R)
MHI917	0 (R)	0 (R)	19 (S)	19 (S)	30 (S)	28 (S, I)	2 (S)
MHI949	0 (R)	0 (R)	21 (S)	19 (S)	31 (S)	29 (S, I)	≤0.016 (S)
MHI951	0 (R)	0 (R)	21 (S)	19 (S)	33 (S)	30 (S, I)	≤0.016 (S)
MHI966	0 (R)	0 (R)	20 (S)	20 (S)	32 (S)	30 (S, I)	4 (R)

## Sheet: TableS3
Supplementary Table 3. Antimicrobial resistance gene (ARG) profiles detected among the lactose fermenting Salmonella enterica strains predicted by CARD.
Strain	Target Alteration	Efflux	Inactivation
MHI916	mcr-9.1, pmrF, bacA	acrA, acrB, baeR, crp, emrB, emrR, golS, hns, kdpE, kpnE, kpnF, marA, marR, mdfA, mdtK, msbA, rsmA, sdiA, soxR, soxS, mdsA	-
MHI917	mcr-9.1, pmrF, bacA	acrA, acrB, baeR, crp, emrB, emrR, golS, hns, kdpE, kpnE, kpnF, marA, marR, mdfA, mdtK, msbA, rsmA, sdiA, soxR, soxS, mdsA	-
MHI949	mcr-9.1, pmrF, bacA	acrA, acrB, baeR, crp, ermA, emrB, emrR, golS, hns, kdpE, kpnE, kpnF, marA, marR, mdfA, mdtK, msbA, rsmA, sdiA, soxR, soxS, mdsA	fosA7
MHI951	mcr-9.1, pmrF, bacA	acrA, acrB, baeR, crp, ermA, emrB, emrR, golS, hns, kdpE, kpnE, kpnF, marA, marR, mdfA, mdtK, msbA, rsmA, sdiA, soxR, soxS, mdsA	fosA7
MHI966	mcr-9.1, pmrF, bacA	acrA, acrB, baeR, crp, ermA, emrB, emrR, golS, hns, kdpE, kpnE, kpnF, marA, mdfA, mdtK, msbA, rsmA, sdiA, soxR, soxS, mdsA	fosA7

## Sheet: TableS4
Supplementary Table 4: Clusters of 544 lac operon by 98% nucleotide seqeuence identity
DNA_id	98%_cluster	Species	Start	Stop	Orientation	DNA_type
AP010958.1	0	Escherichia coli	376929	371278	minus	complete genome
AP014952.1	1	Klebsiella oxytoca	109793	104144	minus	plasmid
AP018757.1	6	Metakosakonia sp.	209790	204141	minus	plasmid
AP019689.1	1	Klebsiella quasipneumoniae	125892	131541	plus	plasmid
AP019817.1	1	Enterobacter hormaechei	3860518	3866167	plus	complete genome
AP022086.1	1	Klebsiella quasipneumoniae	158601	164250	plus	plasmid
AP022086.1	8	Klebsiella quasipneumoniae	130678	136298	plus	plasmid
AP022184.1	1	Klebsiella quasipneumoniae	26031	20382	minus	plasmid
AP022228.1	1	Enterobacter cloacae	3207573	3213222	plus	complete genome
AP022413.1	1	Klebsiella quasipneumoniae	99111	93462	minus	plasmid
AP022465.1	1	Enterobacter roggenkampii	3406364	3412013	plus	complete genome
AP022509.1	1	Enterobacter cloacae	3964469	3970118	plus	complete genome
AP022510.1	1	Enterobacter hormaechei	4200611	4206260	plus	complete genome
AP022519.1	1	Enterobacter cloacae	4171574	4177223	plus	complete genome
AP022528.1	1	Klebsiella pneumoniae	119768	114119	minus	plasmid
AP022628.1	1	Enterobacter asburiae	4060538	4066187	plus	complete genome
AP022666.1	6	Kluyvera ascorbata	41082	46731	plus	plasmid
AP023447.1	1	Enterobacter roggenkampii	3447673	3453322	plus	complete genome
AP024590.1	6	Enterobacter kobei	792266	797915	plus	complete genome
CP000802.1	0	Escherichia coli	432083	426432	minus	complete genome
CP001918.1	1	Enterobacter cloacae	3768313	3773962	plus	complete genome
CP004091.1	1	Cronobacter sakazakii	918406	912757	minus	complete genome
CP005998.1	0	Escherichia coli	1944534	1950185	plus	complete genome
CP006731.1	1	Cronobacter malonaticus	3823528	3829177	plus	complete genome
CP008843.1	1	Klebsiella michiganensis	89732	84083	minus	plasmid
CP010117.1	0	Escherichia coli	2448354	2454005	plus	complete genome
CP010119.1	0	Escherichia coli	490311	495962	plus	complete genome
CP010240.1	0	Escherichia coli	483866	489517	plus	complete genome
CP010377.1	1	Enterobacter hormaechei	3815404	3821053	plus	complete genome
CP011047.1	1	Cronobacter sakazakii	456820	462469	plus	complete genome
CP011314.1	8	Klebsiella pneumoniae	29613	35233	plus	plasmid
CP011572.1	1	Enterobacter hormaechei	3282301	3276652	minus	complete genome
CP011581.1	1	Enterobacter hormaechei	1396016	1390367	minus	complete genome
CP011584.1	1	Enterobacter hormaechei	3535342	3540991	plus	complete genome
CP011591.1	1	Enterobacter asburiae	4534155	4528506	minus	complete genome
CP011600.1	6	Phytobacter ursingii	202598	208247	plus	plasmid
CP011650.1	1	Enterobacter hormaechei	3507871	3513520	plus	complete genome
CP011662.1	1	Enterobacter hormaechei	1151588	1145939	minus	complete genome
CP012162.1	1	Enterobacter cloacae	3400451	3406100	plus	chromosome
CP012253.1	1	Cronobacter sakazakii	896605	890956	minus	complete genome
CP012989.1	1	Klebsiella pneumoniae	88036	82387	minus	plasmid
CP013338.1	1	Raoultella ornithinolytica	738133	743779	plus	complete genome
CP014073.1	1	Klebsiella quasipneumoniae	151042	145393	minus	plasmid
CP014697.2	1	Klebsiella quasipneumoniae	71374	65722	minus	plasmid
CP014752.1	0	Escherichia coli	371580	365929	minus	complete genome
CP014763.1	1	Klebsiella pneumoniae	241610	235961	minus	plasmid
CP015026.1	1	Klebsiella pneumoniae	108685	114334	plus	plasmid
CP015501.1	1	Klebsiella pneumoniae	105154	110804	plus	plasmid
CP015501.1	8	Klebsiella pneumoniae	128114	133673	plus	plasmid
CP016034.1	0	Escherichia coli	193602	187951	minus	complete genome
CP016628.1	0	Escherichia coli	3746400	3752049	plus	complete genome
CP017451.1	8	Klebsiella sp.	497709	492090	minus	plasmid
CP017451.1	10	Klebsiella sp.	519499	513891	minus	plasmid
CP017779.1	1	Klebsiella pneumoniae	133671	139320	plus	plasmid
CP017990.1	1	Enterobacter cloacae	4373992	4379641	plus	complete genome
CP018671.1	1	Klebsiella pneumoniae	3384608	3390254	plus	complete genome
CP018840.1	0	Escherichia coli	2778975	2773324	minus	chromosome
CP018961.1	1	Escherichia coli	178938	173289	minus	plasmid
CP020053.1	1	Enterobacter cloacae	3306356	3300707	minus	chromosome
CP020089.1	1	Enterobacter cloacae	4359302	4364951	plus	chromosome
CP020358.1	1	Klebsiella oxytoca	384843	390492	plus	complete genome
CP020358.1	1	Klebsiella oxytoca	532360	538009	plus	complete genome
CP020503.1	1	Serratia marcescens	4543101	4548750	plus	chromosome
CP020525.1	1	Enterobacter cloacae	3961841	3967490	plus	chromosome
CP020529.1	1	Enterobacter cloacae	238684	233035	minus	plasmid
CP020835.1	0	Escherichia coli	3682068	3687719	plus	complete genome
CP020835.1	1	Escherichia coli	885389	891035	plus	complete genome
CP021463.1	1	Salmonella enterica	101700	107349	plus	plasmid
CP021697.1	1	Klebsiella pneumoniae	81555	75906	minus	plasmid
CP021749.1	1	Enterobacter cloacae	3623639	3617990	minus	chromosome
CP021851.1	1	Enterobacter cloacae	4332604	4338253	plus	chromosome
CP021896.1	1	Enterobacter cloacae	64898	70547	plus	chromosome
CP021955.1	1	Klebsiella pneumoniae	460516	454866	minus	complete genome
CP021958.1	1	Klebsiella pneumoniae	120548	114899	minus	plasmid
CP022148.1	1	Enterobacter roggenkampii	4270886	4265237	minus	chromosome
CP022151.1	1	Citrobacter freundii	867612	873259	plus	complete genome
CP022151.1	13	Citrobacter freundii	3992125	3997705	plus	complete genome
CP022152.1	1	Citrobacter freundii	111655	117304	plus	plasmid
CP022154.1	0	Escherichia coli	4314925	4309274	minus	complete genome
CP022154.1	1	Escherichia coli	806953	801304	minus	complete genome
CP022532.1	1	Enterobacter hormaechei	2627004	2621355	minus	chromosome
CP022692.2	1	Klebsiella pneumoniae	124067	129716	plus	plasmid
CP023417.1	1	Klebsiella pneumoniae	273392	279026	plus	plasmid
CP023417.1	1	Klebsiella pneumoniae	74349	68700	minus	plasmid
CP023479.1	1	Klebsiella quasipneumoniae	85264	79615	minus	plasmid
CP023917.1	1	Klebsiella pneumoniae	110686	116335	plus	plasmid
CP024164.1	1	Salmonella enterica	866683	872332	plus	chromosome
CP024164.1	8	Salmonella enterica	817324	822944	plus	chromosome
CP024168.1	1	Salmonella enterica	817367	823002	plus	chromosome
CP024236.1	1	Escherichia coli	88218	93867	plus	plasmid
CP024479.1	0	Escherichia coli	2029584	2035235	plus	chromosome
CP024642.1	1	Klebsiella michiganensis	101972	96323	minus	plasmid
CP024679.1	1	Citrobacter freundii	4995263	5000909	plus	chromosome
CP024679.1	13	Citrobacter freundii	454135	448554	minus	chromosome
CP024875.1	1	Klebsiella pneumoniae	97467	103101	plus	plasmid
CP024889.1	0	Escherichia coli	2864201	2869852	plus	chromosome
CP024910.1	1	Enterobacter hormaechei	299184	304833	plus	plasmid
CP025516.1	1	Klebsiella pneumoniae	14499	8850	minus	plasmid
CP025683.1	1	Klebsiella pneumoniae	20873	15224	minus	plasmid
CP025865.1	0	Escherichia coli	1404961	1410612	plus	chromosome
CP025869.1	0	Escherichia coli	4563534	4569185	plus	chromosome
CP025881.1	0	Escherichia coli	4814381	4808730	minus	chromosome
CP025892.1	0	Escherichia coli	181545	175894	minus	chromosome
CP025896.1	0	Escherichia coli	152958	158609	plus	chromosome
CP025979.1	5	Escherichia marmotae	2097623	2103267	plus	chromosome
CP026154.1	1	Klebsiella pneumoniae	29339	23690	minus	plasmid
CP026154.1	1	Klebsiella pneumoniae	304634	298992	minus	plasmid
CP026170.1	6	Leclercia sp.	19516	25165	plus	plasmid
CP026186.1	1	Klebsiella pneumoniae	114682	109033	minus	plasmid
CP026192.1	1	Enterobacteriaceae bacterium	3031836	3026187	minus	chromosome
CP026197.1	1	Enterobacteriaceae bacterium	5102984	5108633	plus	chromosome
CP026238.1	1	Citrobacter freundii	936928	942575	plus	chromosome
CP026276.1	6	Klebsiella oxytoca	98575	104224	plus	plasmid
CP026390.1	6	Leclercia sp.	174648	180297	plus	plasmid
CP026536.1	1	Enterobacter cloacae	3714960	3720609	plus	chromosome
CP026702.1	1	Serratia marcescens	3715783	3710134	minus	chromosome
CP026718.1	1	Klebsiella oxytoca	50837	45188	minus	plasmid
CP026850.1	1	Enterobacter cloacae	1914684	1920333	plus	chromosome
CP027219.1	0	Escherichia coli	3995410	4001061	plus	chromosome
CP027312.1	0	Escherichia coli	2338905	2344556	plus	chromosome
CP027388.1	0	Escherichia coli	2506049	2511700	plus	chromosome
CP027520.1	2	Escherichia coli	3406678	3401027	minus	chromosome
CP027579.1	2	Escherichia coli	2355036	2360687	plus	chromosome
CP028952.1	1	Klebsiella aerogenes	180346	185996	plus	plasmid
CP028952.1	8	Klebsiella aerogenes	201036	206595	plus	plasmid
CP028974.1	8	Cronobacter sakazakii	568961	574581	plus	chromosome
CP029126.1	1	Enterobacter hormaechei	2308334	2313983	plus	chromosome
CP029126.1	1	Enterobacter hormaechei	3655818	3661464	plus	chromosome
CP029126.1	8	Enterobacter hormaechei	3637543	3643163	plus	chromosome
CP029248.1	1	Enterobacter hormaechei	301634	307283	plus	plasmid
CP029430.1	1	Klebsiella quasipneumoniae	12435	18084	plus	plasmid
CP029435.1	1	Klebsiella quasipneumoniae	31044	36693	plus	plasmid
CP029441.1	1	Klebsiella quasipneumoniae	144273	138624	minus	plasmid
CP029598.1	1	Klebsiella quasipneumoniae	28194	22545	minus	plasmid
CP029738.1	1	Klebsiella pneumoniae	4055397	4061043	plus	chromosome
CP029738.1	8	Klebsiella pneumoniae	4036289	4041909	plus	chromosome
CP029739.1	1	Klebsiella pneumoniae	30501	36150	plus	plasmid
CP029770.1	1	Klebsiella michiganensis	1825804	1831453	plus	chromosome
CP030066.1	1	Klebsiella pneumoniae	22270	16621	minus	plasmid
CP030347.1	1	Enterobacter hormaechei	1794653	1789004	minus	chromosome
CP030859.1	1	Klebsiella pneumoniae	327373	321723	minus	plasmid
CP030859.1	8	Klebsiella pneumoniae	306675	301116	minus	plasmid
CP031134.1	0	Escherichia coli	536612	542263	plus	chromosome
CP031563.1	1	Klebsiella pneumoniae	155183	160832	plus	plasmid
CP031799.1	1	Klebsiella pneumoniae	103328	108962	plus	plasmid
CP031799.1	1	Klebsiella pneumoniae	15248	9599	minus	plasmid
CP031818.1	1	Klebsiella pneumoniae	54709	49073	minus	plasmid
CP031818.1	6	Klebsiella pneumoniae	34033	28460	minus	plasmid
CP031908.1	0	Escherichia coli	4192168	4197819	plus	chromosome
CP031916.1	0	Escherichia coli	1243406	1237755	minus	chromosome
CP031939.1	1	Klebsiella pneumoniae	18958	13309	minus	plasmid
CP032169.1	1	Klebsiella pneumoniae	128262	122613	minus	plasmid
CP032173.1	1	Klebsiella pneumoniae	88845	94494	plus	plasmid
CP032897.1	1	Enterobacter kobei	4218371	4224020	plus	chromosome
CP033758.1	1	Klebsiella pneumoniae	18953	13304	minus	plasmid
CP033758.1	11	Klebsiella pneumoniae	223791	218198	minus	plasmid
CP034054.1	1	Klebsiella pneumoniae	271892	277541	plus	plasmid
CP034130.1	1	Klebsiella quasipneumoniae	95548	89899	minus	plasmid
CP034138.1	1	Klebsiella quasipneumoniae	95545	89896	minus	plasmid
CP034336.1	1	Enterobacter asburiae	3492868	3487219	minus	chromosome
CP034362.1	1	Klebsiella pneumoniae	21571	15922	minus	plasmid
CP034399.1	0	Escherichia coli	3431101	3425450	minus	chromosome
CP034404.1	0	Escherichia coli	4553308	4547655	minus	chromosome
CP034754.1	1	Enterobacter hormaechei	4033057	4038706	plus	chromosome
CP035216.1	1	Klebsiella michiganensis	120907	115258	minus	plasmid
CP035812.1	0	Escherichia coli	4932320	4937971	plus	chromosome
CP036199.1	6	Leclercia adecarboxylata	3023033	3017384	minus	chromosome
CP037442.1	1	Klebsiella sp.	26172	20523	minus	plasmid
CP039793.1	1	Klebsiella quasipneumoniae	43711	38062	minus	plasmid
CP039825.1	1	Klebsiella pneumoniae	100836	95187	minus	plasmid
CP039830.1	1	Klebsiella pneumoniae	87549	81900	minus	plasmid
CP040888.1	1	Leclercia adecarboxylata	133157	127511	minus	plasmid
CP041100.1	1	Klebsiella pneumoniae	110379	116028	plus	plasmid
CP041520.1	2	Escherichia coli	2547472	2541821	minus	chromosome
CP041935.1	1	Klebsiella pneumoniae	147178	152813	plus	plasmid
CP041935.1	8	Klebsiella pneumoniae	115939	121559	plus	plasmid
CP041936.1	1	Klebsiella pneumoniae	124337	129986	plus	plasmid
CP042482.1	1	Klebsiella pneumoniae	48460	42811	minus	plasmid
CP042488.1	1	Enterobacter hormaechei	3982772	3988421	plus	chromosome
CP042494.1	1	Leclercia adecarboxylata	301145	306794	plus	plasmid
CP042495.1	6	Leclercia adecarboxylata	157238	162887	plus	plasmid
CP042506.1	1	Leclercia adecarboxylata	301145	306794	plus	plasmid
CP042507.1	6	Leclercia adecarboxylata	86168	80519	minus	plasmid
CP042525.1	1	Citrobacter freundii	283048	288697	plus	plasmid
CP042546.1	1	Klebsiella michiganensis	87710	93359	plus	plasmid
CP042551.1	1	Enterobacter hormaechei	4291730	4297379	plus	chromosome
CP042571.1	1	Enterobacter hormaechei	4018767	4024416	plus	chromosome
CP042578.1	1	Enterobacter kobei	4165054	4170703	plus	chromosome
CP042858.1	1	Klebsiella pneumoniae	4813432	4819081	plus	chromosome
CP042947.1	0	Escherichia coli	4360167	4354516	minus	chromosome
CP043049.1	1	Klebsiella pneumoniae	58583	52934	minus	plasmid
CP043382.1	1	Enterobacter hormaechei	3162841	3157192	minus	chromosome
CP043511.1	1	Enterobacter kobei	1462253	1456604	minus	chromosome
CP043766.1	1	Enterobacter hormaechei	1082075	1087723	plus	chromosome
CP043853.1	1	Enterobacter hormaechei	3986296	3980647	minus	chromosome
CP043934.1	1	Klebsiella pneumoniae	146821	152469	plus	plasmid
CP043970.1	1	Klebsiella pneumoniae	199534	205183	plus	plasmid
CP044111.1	1	Klebsiella michiganensis	172609	178258	plus	plasmid
CP044315.2	0	Escherichia coli	3260461	3266112	plus	chromosome
CP044377.1	1	Klebsiella pneumoniae	184027	189674	plus	plasmid
CP044381.1	1	Klebsiella pneumoniae	89242	83591	minus	plasmid
CP044386.1	1	Klebsiella pneumoniae	107192	101545	minus	plasmid
CP045194.1	1	Klebsiella pneumoniae	162358	167946	plus	plasmid
CP045194.1	1	Klebsiella pneumoniae	141668	147318	plus	plasmid
CP045317.1	1	Enterobacter roggenkampii	2540987	2535338	minus	chromosome
CP045662.1	1	Klebsiella pneumoniae	77247	82896	plus	plasmid
CP045778.1	1	Cronobacter sakazakii	2957047	2951398	minus	chromosome
CP046613.1	1	Klebsiella pneumoniae	50610	44960	minus	plasmid
CP046613.1	8	Klebsiella pneumoniae	9719	15278	plus	plasmid
CP046673.1	1	Citrobacter sp.	3318200	3323847	plus	chromosome
CP046673.1	12	Citrobacter sp.	1126383	1120801	minus	chromosome
CP047715.1	1	Enterobacter hormaechei	4030864	4036513	plus	chromosome
CP047721.1	1	Enterobacter hormaechei	131905	137554	plus	chromosome
CP047729.1	1	Enterobacter hormaechei	3751983	3757632	plus	chromosome
CP047750.1	1	Enterobacter hormaechei	77937	72288	minus	plasmid
CP047773.1	1	Citrobacter freundii	903556	909203	plus	chromosome
CP047965.1	1	Enterobacter hormaechei	87805	82156	minus	chromosome
CP048650.1	1	Enterobacter roggenkampii	3504834	3510483	plus	chromosome
CP048696.1	1	Enterobacter hormaechei	574111	579757	plus	chromosome
CP048696.1	8	Enterobacter hormaechei	553482	559102	plus	chromosome
CP048703.1	1	Enterobacter hormaechei	1342626	1348275	plus	chromosome
CP049021.1	1	Enterobacter hormaechei	574111	579757	plus	chromosome
CP049021.1	8	Enterobacter hormaechei	553482	559102	plus	chromosome
CP049717.1	1	Klebsiella pneumoniae	105284	110933	plus	plasmid
CP049720.1	1	Klebsiella pneumoniae	123657	129306	plus	plasmid
CP050073.1	1	Enterobacter kobei	3351560	3357209	plus	chromosome
CP050219.1	0	Escherichia coli	5810954	5816605	plus	chromosome
CP050457.1	1	Klebsiella pneumoniae	57062	51413	minus	plasmid
CP050498.1	0	Escherichia coli	2256924	2262575	plus	chromosome
CP050823.1	8	Klebsiella pneumoniae	55392	61011	plus	plasmid
CP050823.1	8	Klebsiella pneumoniae	89225	94845	plus	plasmid
CP050827.1	1	Klebsiella pneumoniae	111034	116669	plus	plasmid
CP050827.1	8	Klebsiella pneumoniae	69017	74637	plus	plasmid
CP050830.1	1	Klebsiella pneumoniae	70151	64516	minus	plasmid
CP050830.1	8	Klebsiella pneumoniae	51348	45729	minus	plasmid
CP050835.1	1	Klebsiella pneumoniae	225792	220143	minus	plasmid
CP050836.1	1	Klebsiella pneumoniae	172390	166740	minus	plasmid
CP050836.1	8	Klebsiella pneumoniae	151700	146141	minus	plasmid
CP050844.1	1	Klebsiella pneumoniae	57022	62657	plus	plasmid
CP050844.1	8	Klebsiella pneumoniae	75952	81571	plus	plasmid
CP051132.1	1	Enterobacter hormaechei	1286256	1291905	plus	chromosome
CP051430.1	0	Escherichia sp.	2041858	2047509	plus	chromosome
CP052168.1	1	Klebsiella pneumoniae	133993	139642	plus	plasmid
CP052208.1	1	Klebsiella pneumoniae	115528	121177	plus	plasmid
CP052232.1	1	Klebsiella pneumoniae	180560	186209	plus	plasmid
CP052233.1	1	Klebsiella pneumoniae	104123	98474	minus	plasmid
CP052242.1	1	Klebsiella pneumoniae	115527	121176	plus	plasmid
CP052243.1	1	Klebsiella pneumoniae	101055	106704	plus	plasmid
CP052245.1	1	Klebsiella pneumoniae	125703	131352	plus	plasmid
CP052269.1	1	Klebsiella pneumoniae	116593	122242	plus	plasmid
CP052310.1	1	Klebsiella pneumoniae	107012	101363	minus	plasmid
CP052329.1	1	Klebsiella pneumoniae	23794	18145	minus	plasmid
CP052373.1	1	Klebsiella pneumoniae	15248	9599	minus	plasmid
CP052401.1	1	Klebsiella pneumoniae	125308	130957	plus	plasmid
CP052415.1	1	Klebsiella pneumoniae	102801	108450	plus	plasmid
CP052469.1	1	Klebsiella pneumoniae	122506	128155	plus	plasmid
CP052477.1	1	Klebsiella pneumoniae	107167	112816	plus	plasmid
CP052488.1	1	Klebsiella pneumoniae	114335	119984	plus	plasmid
CP052558.1	1	Klebsiella pneumoniae	98163	92514	minus	plasmid
CP052620.1	1	Klebsiella pneumoniae	125703	131352	plus	plasmid
CP052628.1	1	Klebsiella pneumoniae	125703	131352	plus	plasmid
CP052636.1	1	Klebsiella pneumoniae	125703	131352	plus	plasmid
CP052655.1	1	Klebsiella pneumoniae	104000	109649	plus	plasmid
CP052672.1	1	Klebsiella pneumoniae	228993	234642	plus	plasmid
CP052680.1	1	Klebsiella pneumoniae	111618	117267	plus	plasmid
CP052688.1	1	Klebsiella pneumoniae	78296	83945	plus	plasmid
CP052699.1	1	Klebsiella pneumoniae	129252	134901	plus	plasmid
CP052738.1	1	Klebsiella pneumoniae	102801	108450	plus	plasmid
CP052873.1	6	Enterobacter cloacae	29564	35213	plus	plasmid
CP053234.1	0	Escherichia coli	110986	105335	minus	chromosome
CP053365.1	1	Klebsiella pneumoniae	15401	9752	minus	plasmid
CP054225.1	1	Escherichia coli	53316	47667	minus	plasmid
CP054265.1	1	Klebsiella pneumoniae	38281	32632	minus	plasmid
CP054286.1	1	Klebsiella pneumoniae	102159	107808	plus	plasmid
CP054290.1	1	Klebsiella pneumoniae	102154	107803	plus	plasmid
CP054563.1	0	Escherichia coli	1375498	1381149	plus	chromosome
CP055311.1	1	Klebsiella grimontii	89619	95268	plus	plasmid
CP055317.1	1	Klebsiella grimontii	53951	48302	minus	plasmid
CP055327.1	1	Klebsiella michiganensis	117035	122684	plus	plasmid
CP055366.1	1	Klebsiella grimontii	62987	68636	plus	plasmid
CP055397.1	1	Enterobacter roggenkampii	3211621	3217270	plus	chromosome
CP055397.1	1	Enterobacter roggenkampii	3922700	3928349	plus	chromosome
CP055413.1	6	Klebsiella grimontii	342749	337100	minus	plasmid
CP055458.1	1	Enterobacter cloacae	3888748	3894397	plus	chromosome
CP055481.1	6	Klebsiella sp.	923555	929203	plus	chromosome
CP055510.1	1	Klebsiella pneumoniae	16119	10470	minus	plasmid
CP055518.1	1	Klebsiella pneumoniae	136452	142101	plus	plasmid
CP055544.1	6	Citrobacter freundii	66180	60531	minus	plasmid
CP055564.1	1	Citrobacter freundii	73610	67961	minus	chromosome
CP055564.1	13	Citrobacter freundii	3952878	3958459	plus	chromosome
CP055631.1	0	Escherichia coli	946345	940694	minus	chromosome
CP055649.1	3	Escherichia coli	1059356	1053705	minus	chromosome
CP055703.1	1	Citrobacter freundii	36306	41953	plus	plasmid
CP055718.1	0	Escherichia coli	3722421	3728072	plus	chromosome
CP055986.1	1	Klebsiella michiganensis	121385	127034	plus	plasmid
CP056025.1	1	Klebsiella pneumoniae	123029	128678	plus	plasmid
CP056126.1	1	Enterobacter asburiae	3849484	3855133	plus	chromosome
CP056129.1	1	Enterobacter roggenkampii	1389356	1383707	minus	chromosome
CP056132.1	1	Enterobacter hormaechei	3939381	3945030	plus	chromosome
CP056137.1	1	Klebsiella michiganensis	198036	203685	plus	plasmid
CP056148.1	1	Enterobacter roggenkampii	4046365	4052014	plus	chromosome
CP056151.1	1	Klebsiella grimontii	131855	137501	plus	plasmid
CP056159.1	5	Escherichia marmotae	1828826	1834477	plus	chromosome
CP056165.1	5	Escherichia marmotae	1122382	1116731	minus	chromosome
	1	Klebsiella pneumoniae	124147	129796	plus	plasmid
CP056202.1	1	Citrobacter sp.	130476	124829	minus	plasmid
CP056223.1	1	Klebsiella pneumoniae	150549	156197	plus	plasmid
CP056245.1	1	Citrobacter freundii	856965	862612	plus	chromosome
CP056245.1	13	Citrobacter freundii	3797861	3803442	plus	chromosome
CP056269.1	1	Citrobacter sp.	2019270	2024916	plus	chromosome
CP056269.1	12	Citrobacter sp.	3981040	3986622	plus	chromosome
CP056298.1	1	Klebsiella pneumoniae	12250	6601	minus	plasmid
CP056308.1	1	Klebsiella pneumoniae	139285	144934	plus	plasmid
CP056366.1	1	Citrobacter freundii	48709	43060	minus	plasmid
CP056373.1	1	Klebsiella pneumoniae	136941	142590	plus	plasmid
CP056386.1	1	Klebsiella pneumoniae	134034	139683	plus	plasmid
CP056395.1	1	Citrobacter freundii	3994572	3988926	minus	chromosome
CP056433.1	1	Klebsiella pneumoniae	173098	178747	plus	plasmid
CP056441.1	1	Enterobacter cloacae	584648	590297	plus	chromosome
CP056454.1	1	Klebsiella oxytoca	103844	109490	plus	plasmid
CP056475.1	1	Enterobacter cloacae	21572	15923	minus	plasmid
CP056483.1	6	Klebsiella sp.	923555	929203	plus	chromosome
CP056497.1	1	Klebsiella oxytoca	97856	103505	plus	plasmid
CP056505.1	1	Citrobacter freundii	842797	848443	plus	chromosome
CP056505.1	13	Citrobacter freundii	3973275	3978829	plus	chromosome
CP056521.1	1	Klebsiella pneumoniae	70915	76564	plus	plasmid
CP056527.1	1	Citrobacter freundii	4496509	4490863	minus	chromosome
CP056527.1	13	Citrobacter freundii	3802659	3808213	plus	chromosome
CP056531.1	1	Klebsiella pneumoniae	85002	79353	minus	plasmid
CP056540.1	1	Klebsiella oxytoca	96366	102015	plus	plasmid
CP056560.1	1	Enterobacter cloacae	4266844	4272493	plus	chromosome
CP056564.1	0	Escherichia coli	1945848	1951499	plus	chromosome
CP056568.1	1	Klebsiella oxytoca	12239	6605	minus	plasmid
CP056568.1	8	Klebsiella oxytoca	156517	162136	plus	plasmid
CP056582.1	6	Klebsiella oxytoca	79317	73679	minus	plasmid
CP056587.1	6	Citrobacter freundii	32684	38332	plus	plasmid
CP056644.1	1	Citrobacter freundii	3455859	3461506	plus	chromosome
CP056647.1	1	Citrobacter sp.	515894	521540	plus	chromosome
CP056647.1	12	Citrobacter sp.	1207617	1202035	minus	chromosome
CP056683.1	1	Klebsiella grimontii	194504	200153	plus	plasmid
CP056697.1	5	Escherichia marmotae	1014196	1008545	minus	chromosome
CP056711.1	1	Enterobacter asburiae	4142562	4148211	plus	chromosome
CP056737.1	1	Enterobacter roggenkampii	3463150	3468758	plus	chromosome
CP056747.1	1	Enterobacter hormaechei	1089257	1083608	minus	chromosome
CP056761.1	1	Klebsiella grimontii	103630	109279	plus	plasmid
CP056776.1	1	Enterobacter cloacae	3332005	3326356	minus	chromosome
CP056831.1	1	Klebsiella pneumoniae	105599	111248	plus	plasmid
CP056879.1	1	Klebsiella pneumoniae	92417	98066	plus	plasmid
CP056884.1	1	Klebsiella pneumoniae	91598	97247	plus	plasmid
CP056920.1	0	Escherichia coli	1829756	1835407	plus	chromosome
CP057028.1	0	Escherichia coli	4344216	4338565	minus	chromosome
CP057137.1	0	Escherichia coli	2036447	2042098	plus	chromosome
CP057148.1	1	Citrobacter sp.	29774	24125	minus	plasmid
CP057152.1	0	Escherichia coli	3714432	3720083	plus	chromosome
CP057162.1	4	Escherichia coli	3306085	3311736	plus	chromosome
CP057334.1	0	Escherichia coli	4550902	4545251	minus	chromosome
CP057340.1	0	Escherichia coli	4550885	4545234	minus	chromosome
CP057342.1	0	Escherichia coli	4550902	4545251	minus	chromosome
CP057345.1	0	Escherichia coli	4550851	4545200	minus	chromosome
CP057347.1	0	Escherichia coli	4550898	4545247	minus	chromosome
CP057371.1	0	Escherichia coli	3787255	3792906	plus	chromosome
CP057441.1	0	Escherichia coli	3566856	3572507	plus	chromosome
CP057455.1	0	Escherichia coli	3762579	3768230	plus	chromosome
CP057465.1	0	Escherichia coli	3916468	3922119	plus	chromosome
CP057473.1	0	Escherichia coli	1037447	1031796	minus	chromosome
CP057475.1	0	Escherichia coli	3644036	3649687	plus	chromosome
CP057485.1	0	Escherichia coli	666580	660929	minus	chromosome
CP057491.1	0	Escherichia coli	1974530	1980181	plus	chromosome
CP057523.1	0	Escherichia coli	2071487	2077138	plus	chromosome
CP057574.1	0	Escherichia coli	3796313	3801964	plus	chromosome
CP057584.1	0	Escherichia coli	3795035	3800686	plus	chromosome
CP057597.1	0	Escherichia coli	4266050	4260399	minus	chromosome
CP057660.1	0	Escherichia coli	3645173	3650824	plus	chromosome
CP057688.1	4	Escherichia coli	3225374	3231025	plus	chromosome
CP057747.1	1	Citrobacter freundii	36306	41953	plus	plasmid
CP057804.1	7	Escherichia coli	2192903	2198553	plus	chromosome
CP057808.1	7	Escherichia coli	2192904	2198554	plus	chromosome
CP057901.1	0	Escherichia coli	3718116	3723767	plus	chromosome
CP057911.1	0	Escherichia coli	1383951	1378300	minus	chromosome
CP057927.1	0	Escherichia coli	4278383	4272733	minus	chromosome
CP057930.1	0	Escherichia coli	3670888	3676539	plus	chromosome
CP057946.1	0	Escherichia coli	4278341	4272690	minus	chromosome
CP057962.1	0	Escherichia coli	4199892	4194239	minus	chromosome
CP057980.1	0	Escherichia coli	3790778	3796429	plus	chromosome
CP057983.1	0	Escherichia coli	3790778	3796429	plus	chromosome
CP057987.1	0	Escherichia coli	3790778	3796429	plus	chromosome
CP057990.1	0	Escherichia coli	3790778	3796429	plus	chromosome
CP057996.1	0	Escherichia coli	939303	933652	minus	chromosome
CP058083.1	0	Escherichia coli	3569341	3574992	plus	chromosome
CP058113.1	1	Klebsiella grimontii	103630	109279	plus	plasmid
CP058153.1	1	Enterobacter hormaechei	3886834	3892483	plus	chromosome
CP058160.1	1	Enterobacter hormaechei	3885783	3891432	plus	chromosome
CP058164.1	1	Enterobacter hormaechei	3883384	3889033	plus	chromosome
CP058167.1	1	Enterobacter hormaechei	452915	458561	plus	chromosome
CP058172.1	1	Enterobacter hormaechei	4232780	4238429	plus	chromosome
CP058175.1	1	Enterobacter hormaechei	417662	423308	plus	chromosome
CP058197.1	1	Enterobacter roggenkampii	57819	52170	minus	plasmid
CP058207.1	5	Escherichia marmotae	1082958	1077307	minus	chromosome
CP058209.1	5	Escherichia marmotae	1845016	1850667	plus	chromosome
CP058318.1	1	Citrobacter freundii	1046638	1052285	plus	chromosome
CP058318.1	13	Citrobacter freundii	4072006	4077543	plus	chromosome
CP058326.1	1	Klebsiella pneumoniae	124174	129823	plus	plasmid
CP058358.1	1	Klebsiella pneumoniae	619388	613742	minus	chromosome
CP058916.1	1	Escherichia coli	58095	63744	plus	plasmid
CP059310.1	1	Klebsiella pneumoniae	16095	10446	minus	plasmid
CP059414.1	1	Enterobacter hormaechei	791901	786252	minus	chromosome
CP059422.1	1	Enterobacter hormaechei	4077132	4082781	plus	chromosome
CP059487.1	1	Enterobacter sp.	2536990	2531341	minus	chromosome
CP060050.1	1	Klebsiella pneumoniae	15248	9599	minus	plasmid
CP060075.1	1	Escherichia coli	3837263	3842913	plus	chromosome
CP060076.1	1	Escherichia coli	23324	17675	minus	plasmid
CP060481.1	1	Enterobacter hormaechei	3684713	3690362	plus	chromosome
CP060737.1	1	Enterobacter roggenkampii	3365985	3371634	plus	chromosome
CP060824.1	6	Leclercia adecarboxylata	5016813	5011164	minus	chromosome
CP061360.1	1	Klebsiella pneumoniae	236163	230514	minus	plasmid
CP061381.1	1	Klebsiella pneumoniae	23245	17596	minus	plasmid
CP061397.1	1	Klebsiella pneumoniae	92582	98231	plus	plasmid
CP061405.1	1	Klebsiella pneumoniae	79989	74340	minus	plasmid
CP061702.1	1	Klebsiella pneumoniae	15248	9599	minus	plasmid
CP062871.1	0	Escherichia coli	4039732	4034081	minus	chromosome
CP063014.1	1	Klebsiella pneumoniae	185053	179404	minus	plasmid
CP063216.1	1	Klebsiella pneumoniae	106675	112324	plus	plasmid
CP063224.1	1	Enterobacter hormaechei	4006250	4011899	plus	chromosome
CP063866.1	1	Klebsiella pneumoniae	127693	122044	minus	plasmid
CP063877.1	1	Klebsiella quasipneumoniae	34742	29093	minus	plasmid
CP063901.1	1	Klebsiella quasipneumoniae	106510	112159	plus	plasmid
CP065459.1	1	Klebsiella pneumoniae	137687	143336	plus	conch
CP065826.1	1	Klebsiella pneumoniae	143063	148712	plus	plasmid
CP065842.1	1	Klebsiella quasipneumoniae	324045	329694	plus	plasmid
CP065847.1	1	Klebsiella quasipneumoniae	116867	122516	plus	plasmid
CP065939.1	1	Enterobacter hormaechei	4089053	4094702	plus	chromosome
CP065953.1	1	Klebsiella pneumoniae	178141	183790	plus	plasmid
CP066032.1	0	Escherichia coli	7308	12959	plus	chromosome
CP066870.1	1	Klebsiella variicola	5734767	5729118	minus	chromosome
CP066875.1	9	Klebsiella variicola	8148	2526	minus	plasmid
CP067266.1	1	Escherichia coli	227129	221480	minus	plasmid
CP067283.1	1	Escherichia coli	55	5704	plus	plasmid
CP067312.1	1	Escherichia coli	111692	117341	plus	plasmid
CP068287.1	1	Enterobacter hormaechei	672126	677775	plus	chromosome
CP068608.1	1	Klebsiella pneumoniae	110409	116058	plus	plasmid
CP068616.1	1	Klebsiella pneumoniae	122867	128516	plus	plasmid
CP068620.1	1	Klebsiella pneumoniae	121955	127604	plus	plasmid
CP069047.1	1	Klebsiella pneumoniae	110416	116065	plus	plasmid
CP069846.1	1	Klebsiella pneumoniae	103703	98054	minus	plasmid
CP069846.1	8	Klebsiella pneumoniae	83120	77501	minus	plasmid
CP069854.1	1	Klebsiella pneumoniae	77244	82893	plus	plasmid
CP069904.1	8	Klebsiella pneumoniae	246846	241226	minus	plasmid
CP069995.1	1	Klebsiella pneumoniae	2476	8125	plus	plasmid
CP070038.1	1	Klebsiella pneumoniae	131484	137133	plus	plasmid
CP070047.1	1	Klebsiella pneumoniae	199190	193541	minus	plasmid
CP070083.1	1	Klebsiella pneumoniae	161434	155785	minus	plasmid
CP070093.1	1	Klebsiella pneumoniae	140213	134564	minus	plasmid
CP070421.1	1	Klebsiella quasipneumoniae	10999	5350	minus	plasmid
CP070441.1	1	Klebsiella quasipneumoniae	10999	5350	minus	plasmid
CP070455.1	1	Klebsiella quasipneumoniae	10999	5350	minus	plasmid
CP070562.1	1	Klebsiella pneumoniae	134385	140034	plus	plasmid
CP070577.1	1	Klebsiella pneumoniae	79072	73423	minus	plasmid
CP070595.1	1	Klebsiella pneumoniae	29331	23682	minus	plasmid
CP071009.1	1	Enterobacter hormaechei	3878969	3884618	plus	chromosome
CP071011.1	1	Enterobacter hormaechei	3878857	3884506	plus	chromosome
CP071013.1	1	Enterobacter hormaechei	3878848	3884497	plus	chromosome
CP071015.1	1	Enterobacter hormaechei	3878839	3884488	plus	chromosome
CP071017.1	1	Enterobacter hormaechei	3878857	3884506	plus	chromosome
CP071019.1	1	Enterobacter hormaechei	3878857	3884506	plus	chromosome
CP071021.1	1	Enterobacter hormaechei	3878970	3884619	plus	chromosome
CP071023.1	1	Enterobacter hormaechei	3878837	3884486	plus	chromosome
CP071025.1	1	Enterobacter hormaechei	3861644	3867293	plus	chromosome
CP071170.1	1	Klebsiella pneumoniae	127513	133147	plus	plasmid
CP071386.1	1	Klebsiella pneumoniae	106440	112089	plus	plasmid
CP072322.1	0	Escherichia coli	1923545	1929196	plus	chromosome
CP072469.1	1	Klebsiella quasipneumoniae	10999	5350	minus	plasmid
CP072953.1	1	Enterobacter sp.	4031396	4037045	plus	chromosome
CP072961.1	1	Enterobacter sp.	4031393	4037042	plus	chromosome
CP072962.1	1	Enterobacter sp.	322450	328099	plus	plasmid
CP072971.1	1	Enterobacter sp.	289393	295042	plus	plasmid
CP073056.1	1	Klebsiella pneumoniae	21572	15923	minus	plasmid
CP073310.1	1	Enterobacter cloacae	4543065	4537416	minus	chromosome
CP073657.1	1	Klebsiella quasipneumoniae	170198	164549	minus	plasmid
CP075061.1	0	Escherichia coli	1143693	1138042	minus	chromosome
CP075882.1	1	Klebsiella michiganensis	50707	56356	plus	plasmid
CP075884.1	1	Klebsiella quasipneumoniae	41954	47603	plus	plasmid
EF382672.1	1	Klebsiella pneumoniae	210939	216588	plus	plasmid
HF571988.1	6	Yersinia enterocolitica	795689	801338	plus	complete genome
LC549807.1	1	Klebsiella pneumoniae	155310	160959	plus	plasmid
LC556210.1	1	Enterobacter cloacae	186178	191827	plus	plasmid
LC590026.1	1	Enterobacter hormaechei	318575	324224	plus	plasmid
LM996644.1	0	Escherichia coli	204632	210283	plus	complete genome
LM997226.1	0	Escherichia coli	146336	140685	minus	complete genome
LN824134.1	1	Klebsiella pneumoniae	201409	195759	minus	plasmid
LN824134.1	8	Klebsiella pneumoniae	178449	172890	minus	plasmid
LR025096.1	0	Escherichia coli	1172005	1166354	minus	chromosome
LR134138.1	6	Kluyvera intermedia	3794788	3800438	plus	chromosome
LR134202.1	1	Klebsiella quasipneumoniae	4267996	4273645	plus	chromosome
LR134223.1	1	Klebsiella aerogenes	333221	327570	minus	chromosome
LR134229.1	1	Raoultella ornithinolytica	179971	174322	minus	chromosome
LR134252.1	1	Raoultella terrigena	31799	37448	plus	plasmid
LR134253.1	1	Raoultella terrigena	3497218	3502803	plus	chromosome
LR134270.1	5	Escherichia marmotae	1181973	1176322	minus	chromosome
LR134340.1	5	Escherichia marmotae	1011311	1005660	minus	chromosome
LR590464.1	1	Leclercia adecarboxylata	4148836	4143185	minus	chromosome
LR590464.1	8	Leclercia adecarboxylata	4198242	4192618	minus	chromosome
LR607350.1	1	Klebsiella oxytoca	6185521	6179872	minus	chromosome
LR697123.1	1	Klebsiella pneumoniae	158974	164623	plus	plasmid
LR883965.1	0	Escherichia coli	1806561	1812212	plus	chromosome
LR890218.1	1	Klebsiella pneumoniae	160507	166156	plus	plasmid
LR890246.1	1	Klebsiella pneumoniae	154027	159676	plus	plasmid
LR890279.1	1	Klebsiella pneumoniae	22792	17143	minus	plasmid
LR890287.1	1	Klebsiella pneumoniae	134128	139777	plus	plasmid
LR890292.1	1	Klebsiella pneumoniae	13689	8040	minus	plasmid
LR890318.1	1	Klebsiella pneumoniae	137240	142890	plus	plasmid
LR890318.1	8	Klebsiella pneumoniae	157930	163489	plus	plasmid
LR890324.1	1	Klebsiella pneumoniae	14005	8356	minus	plasmid
LR890396.1	1	Klebsiella pneumoniae	95686	90037	minus	plasmid
LR890458.1	1	Klebsiella pneumoniae	265916	260267	minus	plasmid
LR890459.1	8	Klebsiella pneumoniae	206055	211675	plus	plasmid
LR890475.1	1	Klebsiella pneumoniae	15248	9599	minus	plasmid
LR890529.1	1	Klebsiella pneumoniae	22792	17143	minus	plasmid
LR890543.1	1	Klebsiella pneumoniae	187960	193595	plus	plasmid
LR890576.1	5	Escherichia coli	1096169	1090518	minus	chromosome
LR890642.1	1	Klebsiella pneumoniae	22792	17143	minus	plasmid
LR890649.1	1	Klebsiella pneumoniae	163108	168757	plus	plasmid
LR890657.1	1	Serratia marcescens	4761270	4766919	plus	chromosome
LR991402.1	1	Klebsiella pneumoniae	68606	74255	plus	strain
plasmid	8	Escherichia coli	6865	12485	plus	genome
plasmid	8	Escherichia coli	111592	117230	plus	genome
LT883141.1	1	Escherichia coli	36782	42431	plus	genome
LT991954.1	1	Enterobacter hormaechei	23276	28925	plus	chromosome
MF344581.1	1	Enterobacter cloacae	234943	240592	plus	plasmid
MH733011.1	1	Klebsiella pneumoniae	185183	190832	plus	plasmid
MK036889.1	1	Klebsiella pneumoniae	125493	131142	plus	plasmid
MK552109.1	1	Klebsiella pneumoniae	15239	9590	minus	plasmid
MK773537.1	1	Klebsiella pneumoniae	164667	159033	minus	plasmid
MK773537.1	1	Klebsiella pneumoniae	124865	130439	plus	plasmid
MN099026.1	1	Klebsiella pneumoniae	113719	118917	plus	plasmid
MN310379.1	1	Klebsiella quasipneumoniae	108639	114288	plus	plasmid
MN423363.1	1	Klebsiella pneumoniae	42838	37188	minus	plasmid
MN423364.1	1	Klebsiella pneumoniae	101278	106927	plus	plasmid
MN543571.1	1	Klebsiella pneumoniae	95593	101242	plus	plasmid
MW650888.1	1	Klebsiella pneumoniae	122867	128516	plus	plasmid
NODE_37_length_2411	1	Salmonella enterica MHI951	417	6066	plus	chromosome
NODE_31_length_2411	1	Salmonella enterica MHI949	417	6066	plus	chromosome
contig_1	1	Salmonella enterica MHI966	322264	327913	plus	chromosome
NODE_104_length_661	8	Salmonella enterica MHI917	576	6196	plus	chromosome
cluster_001_consensus	8	Salmonella enterica MHI916	792611	798231	plus	chromosome

## Sheet: TableS4continued
Supplementary Table 4 continued: Clusters of 544 lac operon by 98% nucleotide seqeuence identity
Count - 98%_cluster			Data
Species	DNA_type	DNA_id	0	1	2	3	4	5	6	7	8	9	10	11	12	13	Total Result
Citrobacter freundii	chromosome	CP024679.1		1												1	2
		CP026238.1		1													1
		CP047773.1		1													1
		CP055564.1		1												1	2
		CP056245.1		1												1	2
		CP056395.1		1													1
		CP056505.1		1												1	2
		CP056527.1		1												1	2
		CP056644.1		1													1
		CP058318.1		1												1	2
	complete genome	CP022151.1		1												1	2
	plasmid	CP022152.1		1													1
		CP042525.1		1													1
		CP055544.1							1								1
		CP055703.1		1													1
		CP056366.1		1													1
		CP056587.1							1								1
		CP057747.1		1													1
Citrobacter sp.	chromosome	CP046673.1		1											1		2
		CP056269.1		1											1		2
		CP056647.1		1											1		2
	plasmid	CP056202.1		1													1
		CP057148.1		1													1
Cronobacter malonaticus	complete genome	CP006731.1		1													1
Cronobacter sakazakii	chromosome	CP028974.1									1						1
		CP045778.1		1													1
	complete genome	CP004091.1		1													1
		CP011047.1		1													1
		CP012253.1		1													1
Enterobacter asburiae	chromosome	CP034336.1		1													1
		CP056126.1		1													1
		CP056711.1		1													1
	complete genome	AP022628.1		1													1
		CP011591.1		1													1
Enterobacter cloacae	chromosome	CP012162.1		1													1
		CP020053.1		1													1
		CP020089.1		1													1
		CP020525.1		1													1
		CP021749.1		1													1
		CP021851.1		1													1
		CP021896.1		1													1
		CP026536.1		1													1
		CP026850.1		1													1
		CP055458.1		1													1
		CP056441.1		1													1
		CP056560.1		1													1
		CP056776.1		1													1
		CP073310.1		1													1
	complete genome	AP022228.1		1													1
		AP022509.1		1													1
		AP022519.1		1													1
		CP001918.1		1													1
		CP017990.1		1													1
	plasmid	CP020529.1		1													1
		CP052873.1							1								1
		CP056475.1		1													1
		LC556210.1		1													1
		MF344581.1		1													1
Enterobacter hormaechei	chromosome	CP022532.1		1													1
		CP029126.1		2							1						3
		CP030347.1		1													1
		CP034754.1		1													1
		CP042488.1		1													1
		CP042551.1		1													1
		CP042571.1		1													1
		CP043382.1		1													1
		CP043766.1		1													1
		CP043853.1		1													1
		CP047715.1		1													1
		CP047721.1		1													1
		CP047729.1		1													1
		CP047965.1		1													1
		CP048696.1		1							1						2
		CP048703.1		1													1
		CP049021.1		1							1						2
		CP051132.1		1													1
		CP056132.1		1													1
		CP056747.1		1													1
		CP058153.1		1													1
		CP058160.1		1													1
		CP058164.1		1													1
		CP058167.1		1													1
		CP058172.1		1													1
		CP058175.1		1													1
		CP059414.1		1													1
		CP059422.1		1													1
		CP060481.1		1													1
		CP063224.1		1													1
		CP065939.1		1													1
		CP068287.1		1													1
		CP071009.1		1													1
		CP071011.1		1													1
		CP071013.1		1													1
		CP071015.1		1													1
		CP071017.1		1													1
		CP071019.1		1													1
		CP071021.1		1													1
		CP071023.1		1													1
		CP071025.1		1													1
		LT991954.1		1													1
	complete genome	AP019817.1		1													1
		AP022510.1		1													1
		CP010377.1		1													1
		CP011572.1		1													1
		CP011581.1		1													1
		CP011584.1		1													1
		CP011650.1		1													1
		CP011662.1		1													1
	plasmid	CP024910.1		1													1
		CP029248.1		1													1
		CP047750.1		1													1
		LC590026.1		1													1
Enterobacter kobei	chromosome	CP032897.1		1													1
		CP042578.1		1													1
		CP043511.1		1													1
		CP050073.1		1													1
	complete genome	AP024590.1							1								1
Enterobacter roggenkampii	chromosome	CP022148.1		1													1
		CP045317.1		1													1
		CP048650.1		1													1
		CP055397.1		2													2
		CP056129.1		1													1
		CP056148.1		1													1
		CP056737.1		1													1
		CP060737.1		1													1
	complete genome	AP022465.1		1													1
		AP023447.1		1													1
	plasmid	CP058197.1		1													1
Enterobacter sp.	chromosome	CP059487.1		1													1
		CP072953.1		1													1
		CP072961.1		1													1
	plasmid	CP072962.1		1													1
		CP072971.1		1													1
Enterobacteriaceae bacterium	chromosome	CP026192.1		1													1
		CP026197.1		1													1
Escherichia coli	chromosome	CP018840.1	1														1
		CP024479.1	1														1
		CP024889.1	1														1
		CP025865.1	1														1
		CP025869.1	1														1
		CP025881.1	1														1
		CP025892.1	1														1
		CP025896.1	1														1
		CP027219.1	1														1
		CP027312.1	1														1
		CP027388.1	1														1
		CP027520.1			1												1
		CP027579.1			1												1
		CP031134.1	1														1
		CP031908.1	1														1
		CP031916.1	1														1
		CP034399.1	1														1
		CP034404.1	1														1
		CP035812.1	1														1
		CP041520.1			1												1
		CP042947.1	1														1
		CP044315.2	1														1
		CP050219.1	1														1
		CP050498.1	1														1
		CP053234.1	1														1
		CP054563.1	1														1
		CP055631.1	1														1
		CP055649.1				1											1
		CP055718.1	1														1
		CP056564.1	1														1
		CP056920.1	1														1
		CP057028.1	1														1
		CP057137.1	1														1
		CP057152.1	1														1
		CP057162.1					1										1
		CP057334.1	1														1
		CP057340.1	1														1
		CP057342.1	1														1
		CP057345.1	1														1
		CP057347.1	1														1
		CP057371.1	1														1
		CP057441.1	1														1
		CP057455.1	1														1
		CP057465.1	1														1
		CP057473.1	1														1
		CP057475.1	1														1
		CP057485.1	1														1
		CP057491.1	1														1
		CP057523.1	1														1
		CP057574.1	1														1
		CP057584.1	1														1
		CP057597.1	1														1
		CP057660.1	1														1
		CP057688.1					1										1
		CP057804.1								1							1
		CP057808.1								1							1
		CP057901.1	1														1
		CP057911.1	1														1
		CP057927.1	1														1
		CP057930.1	1														1
		CP057946.1	1														1
		CP057962.1	1														1
		CP057980.1	1														1
		CP057983.1	1														1
		CP057987.1	1														1
		CP057990.1	1														1
		CP057996.1	1														1
		CP058083.1	1														1
		CP060075.1		1													1
		CP062871.1	1														1
		CP066032.1	1														1
		CP072322.1	1														1
		CP075061.1	1														1
		LR025096.1	1														1
		LR883965.1	1														1
		LR890576.1						1									1
	complete genome	AP010958.1	1														1
		CP000802.1	1														1
		CP005998.1	1														1
		CP010117.1	1														1
		CP010119.1	1														1
		CP010240.1	1														1
		CP014752.1	1														1
		CP016034.1	1														1
		CP016628.1	1														1
		CP020835.1	1	1													2
		CP022154.1	1	1													2
		LM996644.1	1														1
		LM997226.1	1														1
	genome	LT883141.1		1													1
		plasmid									2						2
	plasmid	CP018961.1		1													1
		CP024236.1		1													1
		CP054225.1		1													1
		CP058916.1		1													1
		CP060076.1		1													1
		CP067266.1		1													1
		CP067283.1		1													1
		CP067312.1		1													1
Escherichia marmotae	chromosome	CP025979.1						1									1
		CP056159.1						1									1
		CP056165.1						1									1
		CP056697.1						1									1
		CP058207.1						1									1
		CP058209.1						1									1
		LR134270.1						1									1
		LR134340.1						1									1
Escherichia sp.	chromosome	CP051430.1	1														1
Klebsiella aerogenes	chromosome	LR134223.1		1													1
	plasmid	CP028952.1		1							1						2
Klebsiella grimontii	plasmid	CP055311.1		1													1
		CP055317.1		1													1
		CP055366.1		1													1
		CP055413.1							1								1
		CP056151.1		1													1
		CP056683.1		1													1
		CP056761.1		1													1
		CP058113.1		1													1
Klebsiella michiganensis	chromosome	CP029770.1		1													1
	plasmid	CP008843.1		1													1
		CP024642.1		1													1
		CP035216.1		1													1
		CP042546.1		1													1
		CP044111.1		1													1
		CP055327.1		1													1
		CP055986.1		1													1
		CP056137.1		1													1
		CP075882.1		1													1
Klebsiella oxytoca	chromosome	LR607350.1		1													1
	complete genome	CP020358.1		2													2
	plasmid	AP014952.1		1													1
		CP026276.1							1								1
		CP026718.1		1													1
		CP056454.1		1													1
		CP056497.1		1													1
		CP056540.1		1													1
		CP056568.1		1							1						2
		CP056582.1							1								1
Klebsiella pneumoniae	chromosome	CP029738.1		1							1						2
		CP042858.1		1													1
		CP058358.1		1													1
	complete genome	CP018671.1		1													1
		CP021955.1		1													1
	conch	CP065459.1		1													1
	plasmid	AP022528.1		1													1
		CP011314.1									1						1
		CP012989.1		1													1
		CP014763.1		1													1
		CP015026.1		1													1
		CP015501.1		1							1						2
		CP017779.1		1													1
		CP021697.1		1													1
		CP021958.1		1													1
		CP022692.2		1													1
		CP023417.1		2													2
		CP023917.1		1													1
		CP024875.1		1													1
		CP025516.1		1													1
		CP025683.1		1													1
		CP026154.1		2													2
		CP026186.1		1													1
		CP029739.1		1													1
		CP030066.1		1													1
		CP030859.1		1							1						2
		CP031563.1		1													1
		CP031799.1		2													2
		CP031818.1		1					1								2
		CP031939.1		1													1
		CP032169.1		1													1
		CP032173.1		1													1
		CP033758.1		1										1			2
		CP034054.1		1													1
		CP034362.1		1													1
		CP039825.1		1													1
		CP039830.1		1													1
		CP041100.1		1													1
		CP041935.1		1							1						2
		CP041936.1		1													1
		CP042482.1		1													1
		CP043049.1		1													1
		CP043934.1		1													1
		CP043970.1		1													1
		CP044377.1		1													1
		CP044381.1		1													1
		CP044386.1		1													1
		CP045194.1		2													2
		CP045662.1		1													1
		CP046613.1		1							1						2
		CP049717.1		1													1
		CP049720.1		1													1
		CP050457.1		1													1
		CP050823.1									2						2
		CP050827.1		1							1						2
		CP050830.1		1							1						2
		CP050835.1		1													1
		CP050836.1		1							1						2
		CP050844.1		1							1						2
		CP052168.1		1													1
		CP052208.1		1													1
		CP052232.1		1													1
		CP052233.1		1													1
		CP052242.1		1													1
		CP052243.1		1													1
		CP052245.1		1													1
		CP052269.1		1													1
		CP052310.1		1													1
		CP052329.1		1													1
		CP052373.1		1													1
		CP052401.1		1													1
		CP052415.1		1													1
		CP052469.1		1													1
		CP052477.1		1													1
		CP052488.1		1													1
		CP052558.1		1													1
		CP052620.1		1													1
		CP052628.1		1													1
		CP052636.1		1													1
		CP052655.1		1													1
		CP052672.1		1													1
		CP052680.1		1													1
		CP052688.1		1													1
		CP052699.1		1													1
		CP052738.1		1													1
		CP053365.1		1													1
		CP054265.1		1													1
		CP054286.1		1													1
		CP054290.1		1													1
		CP055510.1		1													1
		CP055518.1		1													1
		CP056025.1		1													1
		CP056192.1		1													1
		CP056223.1		1													1
		CP056298.1		1													1
		CP056308.1		1													1
		CP056373.1		1													1
		CP056386.1		1													1
		CP056433.1		1													1
		CP056521.1		1													1
		CP056531.1		1													1
		CP056831.1		1													1
		CP056879.1		1													1
		CP056884.1		1													1
		CP058326.1		1													1
		CP059310.1		1													1
		CP060050.1		1													1
		CP061360.1		1													1
		CP061381.1		1													1
		CP061397.1		1													1
		CP061405.1		1													1
		CP061702.1		1													1
		CP063014.1		1													1
		CP063216.1		1													1
		CP063866.1		1													1
		CP065826.1		1													1
		CP065953.1		1													1
		CP068608.1		1													1
		CP068616.1		1													1
		CP068620.1		1													1
		CP069047.1		1													1
		CP069846.1		1							1						2
		CP069854.1		1													1
		CP069904.1									1						1
		CP069995.1		1													1
		CP070038.1		1													1
		CP070047.1		1													1
		CP070083.1		1													1
		CP070093.1		1													1
		CP070562.1		1													1
		CP070577.1		1													1
		CP070595.1		1													1
		CP071170.1		1													1
		CP071386.1		1													1
		CP073056.1		1													1
		EF382672.1		1													1
		LC549807.1		1													1
		LN824134.1		1							1						2
		LR697123.1		1													1
		LR890218.1		1													1
		LR890246.1		1													1
		LR890279.1		1													1
		LR890287.1		1													1
		LR890292.1		1													1
		LR890318.1		1							1						2
		LR890324.1		1													1
		LR890396.1		1													1
		LR890458.1		1													1
		LR890459.1									1						1
		LR890475.1		1													1
		LR890529.1		1													1
		LR890543.1		1													1
		LR890642.1		1													1
		LR890649.1		1													1
		MH733011.1		1													1
		MK036889.1		1													1
		MK552109.1		1													1
		MK773537.1		2													2
		MN099026.1		1													1
		MN423363.1		1													1
		MN423364.1		1													1
		MN543571.1		1													1
		MW650888.1		1													1
	strain	LR991402.1		1													1
Klebsiella quasipneumoniae	chromosome	LR134202.1		1													1
	plasmid	AP019689.1		1													1
		AP022086.1		1							1						2
		AP022184.1		1													1
		AP022413.1		1													1
		CP014073.1		1													1
		CP014697.2		1													1
		CP023479.1		1													1
		CP029430.1		1													1
		CP029435.1		1													1
		CP029441.1		1													1
		CP029598.1		1													1
		CP034130.1		1													1
		CP034138.1		1													1
		CP039793.1		1													1
		CP063877.1		1													1
		CP063901.1		1													1
		CP065842.1		1													1
		CP065847.1		1													1
		CP070421.1		1													1
		CP070441.1		1													1
		CP070455.1		1													1
		CP072469.1		1													1
		CP073657.1		1													1
		CP075884.1		1													1
		MN310379.1		1													1
Klebsiella sp.	chromosome	CP055481.1							1								1
		CP056483.1							1								1
	plasmid	CP017451.1									1		1				2
		CP037442.1		1													1
Klebsiella variicola	chromosome	CP066870.1		1													1
	plasmid	CP066875.1										1					1
Kluyvera ascorbata	plasmid	AP022666.1							1								1
Kluyvera intermedia	chromosome	LR134138.1							1								1
Leclercia adecarboxylata	chromosome	CP036199.1							1								1
		CP060824.1							1								1
		LR590464.1		1							1						2
	plasmid	CP040888.1		1													1
		CP042494.1		1													1
		CP042495.1							1								1
		CP042506.1		1													1
		CP042507.1							1								1
Leclercia sp.	plasmid	CP026170.1							1								1
		CP026390.1							1								1
Metakosakonia sp.	plasmid	AP018757.1							1								1
Phytobacter ursingii	plasmid	CP011600.1							1								1
Raoultella ornithinolytica	chromosome	LR134229.1		1													1
	complete genome	CP013338.1		1													1
Raoultella terrigena	chromosome	LR134253.1		1													1
	plasmid	LR134252.1		1													1
Salmonella enterica	chromosome	CP024164.1		1							1						2
		CP024168.1		1													1
	plasmid	CP021463.1		1													1
Salmonella enterica MHI916	chromosome	cluster_001_consensus									1						1
Salmonella enterica MHI917	chromosome	NODE_104_length_661									1						1
Salmonella enterica MHI949	chromosome	NODE_31_length_2411		1													1
Salmonella enterica MHI951	chromosome	NODE_37_length_2411		1													1
Salmonella enterica MHI966	chromosome	contig_1		1													1
Serratia marcescens	chromosome	CP020503.1		1													1
		CP026702.1		1													1
		LR890657.1		1													1
Yersinia enterocolitica	complete genome	HF571988.1							1								1
Total Result			80	382	3	1	2	9	21	2	31	1	1	1	3	7	544
